# Supplementary material for: First genome-wide CNV mapping in FELIS CATUS using next generation sequencing data
Source: BMC Genomics. 2018 Dec 10;19:895. doi: 10.1186/s12864-018-5297-2 (PMC6288940; doi:10.1186/s12864-018-5297-2)
Supplement: Supplementary file 1 — Table S1. (XLSX). Consensus CNVs. List of the consensus list of CNVs detected by both cn.mops and CNVnator software and state confirmed with visual inspection with GenomeBrowse (XLSX 34 kb) [file 12864_2018_5297_MOESM1_ESM.xlsx]

## Sheet: Foglio1
Supplementary Table1. Consensus CNV
Chr	Start	End	Lenght	cn.mops_State	CNVnator_State	GenomeBrowse_State	Sample_ID
chrA1	42689601	42735300	45700	deletion	deletion	deletion	BEN_1
chrA1	56087801	56171700	83900	deletion	deletion	deletion	BEN_1
chrA1	81951801	81990000	38200	deletion	deletion	deletion	ABY_3
chrA1	82019701	82046200	26500	deletion	deletion	deletion	ABY_1
chrA1	82019901	82085000	65100	deletion	deletion	deletion	NAP_3
chrA1	82023701	82046200	22500	deletion	deletion	deletion	MCO_2
chrA1	82024201	82046300	22100	deletion	deletion	deletion	NAP_1
chrA1	82025001	82080000	55000	deletion	deletion	deletion	ABY_3
chrA1	82062401	82080000	17600	deletion	deletion	deletion	MCO_2
chrA1	82062401	82080000	17600	deletion	deletion	deletion	NAP_2
chrA1	82090001	82106900	16900	deletion	deletion	deletion	BEN_2
chrA1	82090001	82107000	17000	deletion	deletion	deletion	BUR_5
chrA1	82090001	82106900	16900	deletion	deletion	deletion	REX_1
chrA1	82090001	82106900	16900	deletion	deletion	deletion	OSH_7
chrA1	82090001	82106900	16900	deletion	deletion	deletion	SPH_1
chrA1	82090001	82106900	16900	deletion	deletion	deletion	OSH_6
chrA1	82530001	82545000	15000	deletion	deletion	deletion	MCO_1
chrA1	82530001	82545000	15000	deletion	deletion	deletion	MCO_2
chrA1	83613701	83655000	41300	deletion	deletion	deletion	BIR_6
chrA1	83613701	83851200	237500	deletion	deletion	deletion	REX_2
chrA1	83613901	83857200	243300	deletion	deletion	deletion	BIR_3
chrA1	83614001	83850000	236000	deletion	deletion	deletion	SIA_2
chrA1	83614001	83851200	237200	deletion	deletion	deletion	BIR_1
chrA1	83614001	83655000	41000	deletion	deletion	deletion	BIR_5
chrA1	83655001	83670000	15000	deletion	deletion	deletion	ABY_3
chrA1	83655001	83670000	15000	deletion	deletion	deletion	BEN_2
chrA1	83655001	83670000	15000	deletion	deletion	deletion	BUR_5
chrA1	83655001	83670000	15000	deletion	deletion	deletion	MCO_2
chrA1	83655001	83670000	15000	deletion	deletion	deletion	OSH_7
chrA1	83675001	83857200	182200	deletion	deletion	deletion	BIR_5
chrA1	83675001	83857200	182200	deletion	deletion	deletion	BIR_6
chrA1	84769001	84785000	16000	deletion	deletion	deletion	BEN_2
chrA1	84769701	84785000	15300	deletion	deletion	deletion	BUR_5
chrA1	84769701	84785000	15300	deletion	deletion	deletion	OSH_7
chrA1	84975001	84995000	20000	deletion	deletion	deletion	BSH_2
chrA1	84975001	84995000	20000	deletion	deletion	deletion	BUR_2
chrA1	84975001	84995000	20000	deletion	deletion	deletion	OSH_3
chrA1	84975001	84995700	20700	deletion	deletion	deletion	OSH_4
chrA1	84975001	84997600	22600	deletion	deletion	deletion	OSH_5
chrA1	88326501	88345000	18500	deletion	deletion	deletion	NAP_3
chrA1	88327701	88345000	17300	deletion	deletion	deletion	BEN_1
chrA1	88329601	88345000	15400	deletion	deletion	deletion	ABY_3
chrA1	88329601	88345000	15400	deletion	deletion	deletion	ABY_1
chrA1	88329601	88345000	15400	deletion	deletion	deletion	MCO_2
chrA1	88329601	88345000	15400	deletion	deletion	deletion	NAP_2
chrA1	88330001	88345000	15000	deletion	deletion	deletion	NAP_1
chrA1	89915001	89937800	22800	deletion	deletion	deletion	BIR_4
chrA1	89915001	89935000	20000	deletion	deletion	deletion	BSH_1
chrA1	89915001	89937800	22800	deletion	deletion	deletion	BSH_2
chrA1	89915001	89937800	22800	deletion	deletion	deletion	MCO_2
chrA1	89915001	89937800	22800	deletion	deletion	deletion	PER_1
chrA1	89915001	89937700	22700	gain	deletion	deletion	ABY_4
chrA1	89915001	89940000	25000	gain	deletion	deletion	NAP_1
chrA1	89919901	89935000	15100	deletion	deletion	deletion	BIR_5
chrA1	89919901	89937800	17900	deletion	deletion	deletion	MCO_1
chrA1	89919901	89937800	17900	deletion	deletion	deletion	ABY_3
chrA1	89919901	89937800	17900	deletion	deletion	deletion	BEN_1
chrA1	89919901	89937800	17900	deletion	deletion	deletion	BIR_1
chrA1	89919901	89937800	17900	deletion	deletion	deletion	BIR_6
chrA1	89919901	89937800	17900	deletion	deletion	deletion	BUR_1
chrA1	89919901	89937900	18000	deletion	deletion	deletion	BUR_2
chrA1	89919901	89937800	17900	deletion	deletion	deletion	BUR_5
chrA1	89919901	89937800	17900	deletion	deletion	deletion	EGY_1
chrA1	89919901	89937800	17900	deletion	deletion	deletion	OSH_3
chrA1	89919901	89937800	17900	deletion	deletion	deletion	OSH_4
chrA1	89919901	89937800	17900	deletion	deletion	deletion	OSH_8
chrA1	89919901	89937800	17900	deletion	deletion	deletion	REX_1
chrA1	89919901	89937800	17900	deletion	deletion	deletion	SIA_1
chrA1	89919901	89937800	17900	deletion	deletion	deletion	SIA_3
chrA1	89919901	89940000	20100	gain	deletion	deletion	OSH_1
chrA1	89919901	89940000	20100	gain	deletion	deletion	OSH_2
chrA1	89919901	89940000	20100	gain	deletion	deletion	RAG_1
chrA1	89920001	89940000	20000	gain	deletion	deletion	OSH_6
chrA1	90505001	90523900	18900	deletion	deletion	deletion	BIR_6
chrA1	90505001	90525000	20000	gain	deletion	deletion	NAP_1
chrA1	90505001	90525000	20000	gain	deletion	deletion	OSH_2
chrA1	90505001	90525000	20000	gain	deletion	deletion	OSH_6
chrA1	90505001	90525000	20000	gain	deletion	deletion	RAG_1
chrA1	90506601	90525000	18400	gain	deletion	deletion	NAP_3
chrA1	117720001	117740000	20000	deletion	deletion	deletion	ABY_1
chrA1	117720001	117740000	20000	deletion	deletion	deletion	ABY_3
chrA1	135798501	135832300	33800	deletion	deletion	deletion	EGY_1
chrA1	135798501	135832300	33800	deletion	deletion	deletion	OSH_1
chrA1	135798501	135830900	32400	deletion	deletion	deletion	OSH_6
chrA1	135798501	135830900	32400	deletion	deletion	deletion	OSH_7
chrA1	135798501	135832700	34200	deletion	deletion	deletion	RAG_1
chrA1	135798601	135832300	33700	deletion	deletion	deletion	OSH_3
chrA1	150659601	150675000	15400	deletion	deletion	deletion	OSH_7
chrA1	150659601	150675000	15400	deletion	deletion	deletion	REX_2
chrA1	150659601	150675000	15400	deletion	deletion	deletion	ABY_4
chrA1	150659601	150675000	15400	deletion	deletion	deletion	BIR_4
chrA1	150659601	150675000	15400	deletion	deletion	deletion	BIR_5
chrA1	150659601	150675000	15400	deletion	deletion	deletion	BUR_2
chrA1	150659601	150675000	15400	deletion	deletion	deletion	BUR_4
chrA1	150659601	150675000	15400	deletion	deletion	deletion	BUR_5
chrA1	150659601	150675000	15400	deletion	deletion	deletion	NAP_2
chrA1	150659601	150675000	15400	deletion	deletion	deletion	OSH_1
chrA1	150659601	150675000	15400	deletion	deletion	deletion	OSH_3
chrA1	150659601	150675000	15400	deletion	deletion	deletion	SIA_2
chrA1	150659701	150675000	15300	deletion	deletion	deletion	BIR_6
chrA1	154400001	154445000	45000	gain	deletion	gain	BEN_2
chrA1	154400001	154445000	45000	gain	deletion	gain	BSH_1
chrA1	154400001	154445000	45000	gain	deletion	gain	BSH_2
chrA1	154400001	154445000	45000	gain	deletion	gain	REX_2
chrA1	166115001	166149700	34700	deletion	deletion	deletion	NAP_3
chrA1	174320001	174341600	21600	gain	deletion	gain	MCO_1
chrA1	174320001	174341400	21400	gain	deletion	gain	NAP_1
chrA1	197710001	197731100	21100	deletion	deletion	deletion	SPH_1
chrA1	198517401	198558200	40800	deletion	deletion	deletion	BUR_5
chrA1	214980001	215265000	285000	deletion	deletion	deletion	BSH_2
chrA1	84945001	84986600	41600	deletion	deletion	deletion	SIA_3
chrA1	90505001	90525000	20000	gain	deletion	deletion	SIA_3
chrA2	10573801	10670000	96200	gain	gain	gain	BUR_1
chrA2	10573801	10665000	91200	gain	gain	gain	REX_1
chrA2	10611501	10668100	56600	deletion	deletion	deletion	RAG_1
chrA2	10611501	10668100	56600	deletion	deletion	deletion	SPH_1
chrA2	15884801	15905000	20200	deletion	deletion	deletion	BUR_1
chrA2	15884901	15900000	15100	deletion	deletion	deletion	OSH_3
chrA2	15885001	15901900	16900	deletion	deletion	deletion	BIR_5
chrA2	100015001	100030800	15800	deletion	deletion	deletion	NAP_3
chrA2	121965001	121985000	20000	gain	gain	gain	OSH_4
chrA2	121965001	121985000	20000	gain	gain	gain	OSH_8
chrA2	157065001	157080000	15000	gain	gain	gain	BEN_1
chrA3	30403001	30421700	18700	deletion	deletion	deletion	BUR_2
chrA3	30403201	30421800	18600	deletion	deletion	deletion	NAP_3
chrA3	30403401	30421900	18500	deletion	deletion	deletion	OSH_8
chrA3	30405001	30421700	16700	deletion	deletion	deletion	OSH_7
chrA3	47715001	47824100	109100	deletion	deletion	deletion	BUR_3
chrA3	50068301	50087200	18900	deletion	deletion	deletion	OSH_4
chrA3	53243901	53288500	44600	deletion	deletion	deletion	OSH_3
chrA3	53244001	53288500	44500	deletion	deletion	deletion	OSH_6
chrA3	53244001	53288700	44700	deletion	deletion	deletion	OSH_8
chrA3	53248201	53288500	40300	deletion	deletion	deletion	NAP_3
chrA3	53248201	53288500	40300	deletion	deletion	deletion	OSH_7
chrA3	81480001	81495000	15000	deletion	deletion	deletion	BIR_5
chrA3	81480001	81495000	15000	deletion	deletion	deletion	MCO_2
chrA3	81480001	81495000	15000	deletion	deletion	deletion	PER_1
chrA3	81480001	81495000	15000	deletion	deletion	deletion	RAG_1
chrA3	81504001	81520000	16000	deletion	deletion	deletion	ABY_1
chrA3	81504001	81520000	16000	deletion	deletion	deletion	BIR_4
chrA3	81504001	81520000	16000	deletion	deletion	deletion	BUR_4
chrA3	81504001	81520000	16000	deletion	deletion	deletion	REX_1
chrA3	81504001	81520000	16000	deletion	deletion	deletion	OSH_2
chrA3	81504001	81520000	16000	deletion	deletion	deletion	OSH_6
chrA3	81504001	81520000	16000	deletion	deletion	deletion	SPH_1
chrA3	95448201	95465000	16800	deletion	deletion	deletion	SIA_2
chrB1	5805001	5820000	15000	deletion	deletion	deletion	ABY_1
chrB1	14511601	14525000	13400	deletion	deletion	deletion	RAG_1
chrB1	20700001	20721800	21800	deletion	deletion	deletion	BEN_1
chrB1	20700001	20721600	21600	deletion	deletion	deletion	PER_1
chrB1	39462601	39480000	17400	deletion	deletion	deletion	OSH_8
chrB1	61232401	61415000	182600	deletion	deletion	deletion	RAG_2
chrB1	61674401	61700200	25800	deletion	deletion	deletion	BSH_1
chrB1	61674401	61700200	25800	deletion	deletion	deletion	BSH_2
chrB1	61674401	61700200	25800	deletion	deletion	deletion	RAG_1
chrB1	66410001	66425300	15300	gain	deletion	gain	ABY_1
chrB1	66410001	66425300	15300	gain	deletion	gain	ABY_3
chrB1	66410001	66425400	15400	gain	deletion	gain	ABY_4
chrB1	66410001	66430000	20000	gain	deletion	gain	REX_1
chrB1	66410001	66430000	20000	gain	deletion	gain	OSH_3
chrB1	66410001	66430000	20000	gain	deletion	gain	OSH_5
chrB1	66410001	66425400	15400	gain	deletion	gain	OSH_6
chrB1	66410001	66425300	15300	gain	deletion	gain	OSH_8
chrB1	66410001	66425300	15300	gain	deletion	gain	SPH_1
chrB1	66410001	66430000	20000	gain	deletion	gain	BEN_1
chrB1	66410001	66430000	20000	gain	deletion	gain	BEN_2
chrB1	66410001	66425300	15300	gain	deletion	gain	BUR_2
chrB1	66410001	66425300	15300	gain	deletion	gain	BUR_4
chrB1	66410001	66430000	20000	gain	deletion	gain	BUR_5
chrB1	66410001	66425400	15400	gain	deletion	gain	OSH_7
chrB1	73696901	73875000	178100	gain	gain	gain	NAP_2
chrB1	104285001	104375000	90000	deletion	deletion	deletion	BEN_1
chrB1	104285001	104397100	112100	deletion	deletion	deletion	BIR_3
chrB1	104285001	104397100	112100	deletion	deletion	deletion	BIR_5
chrB1	104285001	104397100	112100	deletion	deletion	deletion	BUR_2
chrB1	104285001	104375000	90000	deletion	deletion	deletion	OSH_4
chrB1	104285901	104397100	111200	deletion	deletion	deletion	BUR_4
chrB1	114175001	114190000	15000	deletion	deletion	deletion	EGY_1
chrB1	127275001	127295000	20000	gain	deletion	gain	OSH_5
chrB1	139722201	139740000	17800	deletion	deletion	deletion	OSH_4
chrB1	139722201	139740000	17800	deletion	deletion	deletion	OSH_5
chrB1	152235001	152261300	26300	deletion	deletion	deletion	BUR_5
chrB1	183670001	183710000	40000	deletion	deletion	deletion	BSH_1
chrB1	188835001	188850200	15200	deletion	deletion	deletion	BIR_2
chrB1	135800001	135815000	15000	deletion	deletion	deletion	SIA_2
chrB1	66410001	66425300	15300	gain	deletion	gain	SIA_1
chrB2	215001	240000	25000	deletion	deletion	deletion	BIR_2
chrB2	2290001	2320000	30000	deletion	deletion	deletion	BEN_1
chrB2	2290001	2325000	35000	gain	deletion	gain	OSH_7
chrB2	2290001	2325000	35000	gain	deletion	gain	SPH_1
chrB2	2290001	2325000	35000	gain	deletion	gain	BIR_1
chrB2	2290001	2330000	40000	gain	deletion	gain	RAG_1
chrB2	2355001	2426300	71300	deletion	deletion	deletion	BIR_2
chrB2	2364901	2426000	61100	deletion	deletion	deletion	BIR_1
chrB2	2364901	2430000	65100	deletion	deletion	deletion	MCO_1
chrB2	2364901	2426000	61100	deletion	deletion	deletion	NAP_3
chrB2	3659601	3680000	20400	gain	gain	gain	NAP_3
chrB2	3673001	3692200	19200	deletion	deletion	deletion	OSH_7
chrB2	14604901	14626000	21100	gain	gain	gain	BIR_5
chrB2	28650001	28665600	15600	deletion	deletion	deletion	BUR_5
chrB2	32623801	32655900	32100	deletion	deletion	deletion	ABY_3
chrB2	32625001	32656100	31100	deletion	deletion	deletion	BIR_5
chrB2	32625001	32656300	31300	deletion	deletion	deletion	BIR_6
chrB2	32625001	32656100	31100	deletion	deletion	deletion	BSH_2
chrB2	32625001	32655800	30800	deletion	deletion	deletion	BUR_2
chrB2	32625001	32655900	30900	deletion	deletion	deletion	BUR_4
chrB2	32625001	32656100	31100	deletion	deletion	deletion	REX_1
chrB2	32625001	32656100	31100	deletion	deletion	deletion	MCO_1
chrB2	32625001	32655900	30900	deletion	deletion	deletion	MCO_2
chrB2	32625001	32655800	30800	deletion	deletion	deletion	NAP_2
chrB2	32625001	32656000	31000	deletion	deletion	deletion	PER_1
chrB2	32627401	32657200	29800	deletion	deletion	deletion	NAP_3
chrB2	57620001	57635000	15000	deletion	deletion	deletion	RAG_2
chrB2	57620001	57635000	15000	deletion	deletion	deletion	MCO_2
chrB2	62087301	62235000	147700	deletion	deletion	deletion	EGY_1
chrB2	62087401	62235000	147600	deletion	deletion	deletion	BEN_2
chrB2	62087401	62235000	147600	deletion	deletion	deletion	OSH_2
chrB2	62087401	62235000	147600	deletion	deletion	deletion	OSH_6
chrB2	66320001	66335000	15000	deletion	deletion	deletion	SPH_1
chrB2	66525001	66540000	15000	deletion	deletion	deletion	BEN_2
chrB2	66525001	66540000	15000	deletion	deletion	deletion	BUR_1
chrB2	66525001	66540000	15000	deletion	deletion	deletion	BUR_3
chrB2	66525001	66540000	15000	deletion	deletion	deletion	BUR_4
chrB2	66525001	66540000	15000	deletion	deletion	deletion	OSH_1
chrB2	66525001	66540000	15000	deletion	deletion	deletion	OSH_7
chrB2	74110001	74125000	15000	deletion	deletion	deletion	BIR_4
chrB2	74110001	74125000	15000	deletion	deletion	deletion	BIR_6
chrB2	86880001	86900000	20000	gain	gain	gain	PER_1
chrB2	96292501	96391000	98500	deletion	deletion	deletion	BSH_2
chrB2	96292701	96388300	95600	deletion	deletion	deletion	BSH_1
chrB2	110150001	110361000	211000	deletion	deletion	deletion	OSH_6
chrB2	110150001	110360900	210900	deletion	deletion	deletion	OSH_7
chrB2	118245001	118273400	28400	deletion	deletion	deletion	NAP_2
chrB2	118245001	118273200	28200	deletion	deletion	deletion	PER_1
chrB2	118245001	118273200	28200	deletion	deletion	deletion	RAG_2
chrB2	118245001	118273100	28100	deletion	deletion	deletion	SPH_1
chrB3	23190001	23261300	71300	deletion	deletion	deletion	BUR_4
chrB3	23198401	23251600	53200	deletion	deletion	deletion	OSH_7
chrB3	27305001	27330000	25000	deletion	deletion	deletion	OSH_5
chrB3	27305001	27330000	25000	deletion	deletion	deletion	OSH_8
chrB3	27307001	27328400	21400	deletion	deletion	deletion	SIA_2
chrB3	33720001	33740000	20000	gain	gain	gain	SPH_1
chrB3	33725001	33740000	15000	gain	gain	gain	EGY_1
chrB3	38555001	38582600	27600	deletion	deletion	deletion	BUR_3
chrB3	38555001	38600000	45000	deletion	deletion	deletion	REX_2
chrB3	38556601	38582800	26200	deletion	deletion	deletion	BUR_1
chrB3	38556601	38582800	26200	deletion	deletion	deletion	BUR_2
chrB3	38556601	38582800	26200	deletion	deletion	deletion	BUR_4
chrB3	38556601	38582800	26200	deletion	deletion	deletion	BUR_5
chrB3	38556601	38582800	26200	deletion	deletion	deletion	OSH_2
chrB3	38556601	38582800	26200	deletion	deletion	deletion	OSH_4
chrB3	38556601	38582800	26200	deletion	deletion	deletion	OSH_7
chrB3	38556601	38582800	26200	deletion	deletion	deletion	ABY_4
chrB3	38556601	38585000	28400	deletion	deletion	deletion	BIR_2
chrB3	38556601	38582800	26200	deletion	deletion	deletion	EGY_1
chrB3	38556601	38582800	26200	deletion	deletion	deletion	OSH_5
chrB3	38583501	38600000	16500	deletion	deletion	deletion	BIR_1
chrB3	53325001	53340000	15000	deletion	deletion	deletion	BIR_3
chrB3	53325001	53340000	15000	deletion	deletion	deletion	BIR_4
chrB3	53325001	53338100	13100	deletion	deletion	deletion	BIR_5
chrB3	53325001	53340000	15000	deletion	deletion	deletion	BIR_6
chrB3	53325001	53340000	15000	deletion	deletion	deletion	PER_1
chrB3	70865001	71385000	520000	gain	gain	gain	BUR_2
chrB3	70865001	71385000	520000	gain	gain	gain	BUR_3
chrB3	71698501	71721400	22900	deletion	deletion	deletion	BSH_1
chrB3	74309701	74336900	27200	deletion	deletion	deletion	BEN_2
chrB3	90719201	90830600	111400	deletion	deletion	deletion	MCO_1
chrB3	90945001	90960000	15000	deletion	deletion	deletion	ABY_1
chrB3	90945001	90960000	15000	deletion	deletion	deletion	ABY_3
chrB3	90945001	90960000	15000	deletion	deletion	deletion	BIR_1
chrB3	90945001	90960000	15000	deletion	deletion	deletion	NAP_1
chrB3	91985001	92015000	30000	deletion	deletion	deletion	NAP_3
chrB3	92905001	92972100	67100	deletion	deletion	deletion	NAP_1
chrB3	95940001	95966700	26700	deletion	deletion	deletion	NAP_2
chrB3	95941601	95966800	25200	deletion	deletion	deletion	BSH_1
chrB3	95941801	95966700	24900	deletion	deletion	deletion	BSH_2
chrB3	95945001	95960000	15000	deletion	deletion	deletion	BUR_5
chrB3	110820001	110835000	15000	deletion	deletion	deletion	OSH_3
chrB3	139979001	140020000	41000	gain	deletion	gain	OSH_2
chrB3	139979401	140020000	40600	gain	deletion	gain	BIR_6
chrB3	139979501	140020000	40500	gain	deletion	gain	BIR_2
chrB3	139979501	140020000	40500	gain	deletion	gain	OSH_3
chrB3	139979501	140020000	40500	gain	deletion	gain	OSH_7
chrB3	139995001	140020000	25000	gain	deletion	gain	OSH_1
chrB3	148237601	148273700	36100	deletion	deletion	deletion	PER_1
chrB4	29353801	29383600	29800	deletion	deletion	deletion	RAG_1
chrB4	32920001	32938600	18600	deletion	deletion	deletion	MCO_1
chrB4	41455001	41470000	15000	deletion	deletion	deletion	REX_2
chrB4	41455001	41470000	15000	deletion	deletion	deletion	MCO_1
chrB4	46870001	46892100	22100	deletion	deletion	deletion	BEN_2
chrB4	46870001	46925000	55000	gain	deletion	deletion	SPH_1
chrB4	46875001	46891900	16900	deletion	deletion	deletion	BEN_1
chrB4	46875001	46925000	50000	deletion	deletion	deletion	NAP_3
chrB4	56305001	56435000	130000	gain	gain	gain	OSH_1
chrB4	56494301	56550000	55700	deletion	deletion	deletion	BIR_6
chrB4	56494301	56554400	60100	deletion	deletion	deletion	BUR_4
chrB4	56494301	56554600	60300	deletion	deletion	deletion	MCO_1
chrB4	56494301	56554500	60200	deletion	deletion	deletion	NAP_2
chrB4	56494301	56550000	55700	deletion	deletion	deletion	SIA_3
chrB4	56494401	56550000	55600	deletion	deletion	deletion	BIR_4
chrB4	56494401	56550000	55600	deletion	deletion	deletion	BUR_2
chrB4	56494401	56553500	59100	deletion	deletion	deletion	BUR_5
chrB4	56494401	56550000	55600	deletion	deletion	deletion	NAP_1
chrB4	56495001	56554300	59300	deletion	deletion	deletion	BUR_3
chrB4	56995001	57040300	45300	deletion	deletion	deletion	OSH_4
chrB4	56995001	57040300	45300	deletion	deletion	deletion	OSH_5
chrB4	56997601	57040400	42800	deletion	deletion	deletion	OSH_6
chrB4	56997701	57040400	42700	deletion	deletion	deletion	OSH_8
chrB4	57018301	57040300	22000	deletion	deletion	deletion	BIR_6
chrB4	57018701	57040400	21700	deletion	deletion	deletion	ABY_4
chrB4	57018801	57040400	21600	deletion	deletion	deletion	BIR_4
chrB4	57020001	57040000	20000	deletion	deletion	deletion	OSH_1
chrB4	57020001	57040300	20300	deletion	deletion	deletion	OSH_2
chrB4	57020001	57040000	20000	deletion	deletion	deletion	OSH_3
chrB4	62645001	62660000	15000	deletion	deletion	deletion	SPH_1
chrB4	89340001	89355000	15000	deletion	deletion	deletion	EGY_1
chrB4	89794701	89840700	46000	deletion	deletion	deletion	OSH_4
chrB4	89794801	89841100	46300	deletion	deletion	deletion	OSH_8
chrB4	109220001	109251900	31900	deletion	deletion	deletion	BUR_2
chrB4	109221801	109251900	30100	deletion	deletion	deletion	BUR_1
chrB4	109221801	109251900	30100	deletion	deletion	deletion	BUR_3
chrC1	4615001	4630000	15000	deletion	deletion	deletion	BSH_2
chrC1	17388801	17415000	26200	deletion	deletion	deletion	BIR_2
chrC1	17389001	17415000	26000	deletion	deletion	deletion	ABY_4
chrC1	17389001	17415000	26000	deletion	deletion	deletion	BUR_4
chrC1	17389101	17415000	25900	deletion	deletion	deletion	EGY_1
chrC1	17390001	17415000	25000	deletion	deletion	deletion	BEN_1
chrC1	17390001	17415000	25000	deletion	deletion	deletion	BUR_2
chrC1	64779601	64795000	15400	deletion	deletion	deletion	BIR_2
chrC1	64779601	64795000	15400	deletion	deletion	deletion	REX_2
chrC1	64780001	64795000	15000	deletion	deletion	deletion	BIR_3
chrC1	64780001	64795000	15000	deletion	deletion	deletion	BIR_5
chrC1	64780001	64795000	15000	deletion	deletion	deletion	BUR_4
chrC1	64780001	64795000	15000	deletion	deletion	deletion	OSH_8
chrC1	64780001	64795000	15000	deletion	deletion	deletion	RAG_1
chrC1	64780001	64795000	15000	deletion	deletion	deletion	EGY_1
chrC1	64780001	64795000	15000	deletion	deletion	deletion	NAP_3
chrC1	70777201	70808700	31500	deletion	deletion	deletion	RAG_1
chrC1	81225001	81241500	16500	deletion	deletion	deletion	NAP_2
chrC1	131814301	131835000	20700	gain	deletion	gain	BUR_2
chrC1	131814301	131835000	20700	gain	deletion	gain	BUR_4
chrC1	131814301	131835000	20700	gain	deletion	gain	NAP_1
chrC1	131814301	131835000	20700	gain	deletion	gain	NAP_2
chrC1	131814301	131835000	20700	gain	gain	gain	BUR_5
chrC1	27995001	28015000	20000	gain	deletion	gain	SIA_2
chrC2	17974301	17990000	15700	deletion	deletion	deletion	OSH_6
chrC2	17974301	17990000	15700	deletion	deletion	deletion	OSH_7
chrC2	56478101	56505000	26900	deletion	deletion	deletion	BEN_2
chrC2	56478601	56505000	26400	deletion	deletion	deletion	BUR_2
chrC2	56478601	56505000	26400	deletion	deletion	deletion	BUR_3
chrC2	56478601	56505000	26400	deletion	deletion	deletion	BUR_4
chrC2	116748101	116766200	18100	deletion	deletion	deletion	NAP_1
chrC2	116748101	116766400	18300	deletion	deletion	deletion	NAP_2
chrD1	5190001	5205000	15000	deletion	deletion	deletion	BIR_1
chrD1	5190001	5205000	15000	deletion	deletion	deletion	BUR_3
chrD1	5190001	5205000	15000	deletion	deletion	deletion	BUR_5
chrD1	5190001	5205000	15000	deletion	deletion	deletion	OSH_7
chrD1	10624001	10645000	21000	deletion	deletion	deletion	SIA_2
chrD1	10624001	10645000	21000	deletion	deletion	deletion	OSH_7
chrD1	10624101	10645000	20900	deletion	deletion	deletion	BEN_2
chrD1	10624101	10645000	20900	deletion	deletion	deletion	BIR_1
chrD1	10624101	10645000	20900	deletion	deletion	deletion	BIR_2
chrD1	10624101	10645000	20900	deletion	deletion	deletion	BIR_3
chrD1	10624101	10645000	20900	deletion	deletion	deletion	BIR_4
chrD1	10624101	10645000	20900	deletion	deletion	deletion	BIR_5
chrD1	10624101	10645000	20900	deletion	deletion	deletion	OSH_2
chrD1	12368801	12395000	26200	deletion	deletion	deletion	NAP_3
chrD1	12369201	12395000	25800	deletion	deletion	deletion	OSH_5
chrD1	12369301	12395000	25700	deletion	deletion	deletion	OSH_1
chrD1	12369301	12395000	25700	deletion	deletion	deletion	OSH_3
chrD1	12369301	12395000	25700	deletion	deletion	deletion	OSH_8
chrD1	12369501	12393900	24400	deletion	deletion	deletion	ABY_3
chrD1	12369501	12393900	24400	deletion	deletion	deletion	OSH_6
chrD1	12369501	12395000	25500	deletion	deletion	deletion	OSH_7
chrD1	12369501	12395000	25500	deletion	deletion	deletion	SIA_1
chrD1	12369801	12395000	25200	deletion	deletion	deletion	ABY_1
chrD1	12369801	12395000	25200	deletion	deletion	deletion	NAP_1
chrD1	20650001	20675000	25000	deletion	deletion	deletion	BIR_2
chrD1	20650001	20675000	25000	deletion	deletion	deletion	EGY_1
chrD1	20650001	20675000	25000	deletion	deletion	deletion	NAP_3
chrD1	20653001	20674100	21100	deletion	deletion	deletion	BIR_1
chrD1	20653001	20674100	21100	deletion	deletion	deletion	BIR_4
chrD1	20653001	20674100	21100	deletion	deletion	deletion	OSH_6
chrD1	20653001	20675000	22000	deletion	deletion	deletion	ABY_1
chrD1	20653001	20675000	22000	deletion	deletion	deletion	BIR_6
chrD1	20653001	20675000	22000	deletion	deletion	deletion	NAP_2
chrD1	20653001	20675000	22000	deletion	deletion	deletion	OSH_2
chrD1	20653001	20675000	22000	deletion	deletion	deletion	OSH_5
chrD1	20653001	20675000	22000	deletion	deletion	deletion	OSH_7
chrD1	20653001	20675000	22000	deletion	deletion	deletion	OSH_8
chrD1	38925001	38940000	15000	deletion	deletion	deletion	BIR_2
chrD1	38925001	38940000	15000	deletion	deletion	deletion	OSH_2
chrD1	41662901	41675000	12100	deletion	deletion	deletion	ABY_1
chrD1	63110001	63125000	15000	deletion	deletion	deletion	MCO_2
chrD1	63110001	63125000	15000	deletion	deletion	deletion	NAP_1
chrD1	64090001	64110000	20000	deletion	deletion	deletion	ABY_4
chrD1	64090001	64110000	20000	deletion	deletion	deletion	RAG_1
chrD1	65730001	65745000	15000	deletion	deletion	deletion	NAP_3
chrD1	65960001	65980000	20000	deletion	deletion	deletion	OSH_4
chrD1	65960001	65980000	20000	deletion	deletion	deletion	OSH_5
chrD1	65960001	65980000	20000	deletion	deletion	deletion	OSH_8
chrD1	87990001	88020000	30000	gain	deletion	gain	ABY_3
chrD1	87990001	88015000	25000	gain	deletion	gain	NAP_2
chrD1	96773601	96815000	41400	deletion	deletion	deletion	NAP_2
chrD1	103585001	103601500	16500	deletion	deletion	deletion	BIR_1
chrD1	103585001	103601500	16500	deletion	deletion	deletion	BIR_2
chrD1	103585001	103601000	16000	deletion	deletion	deletion	BIR_5
chrD1	65960001	65980000	20000	gain	deletion	gain	SIA_2
chrD2	534001	570000	36000	deletion	deletion	deletion	BIR_1
chrD2	666701	871200	204500	deletion	deletion	deletion	BUR_4
chrD2	666801	870000	203200	deletion	deletion	deletion	OSH_5
chrD2	666801	871200	204400	deletion	deletion	deletion	ABY_1
chrD2	666801	871200	204400	deletion	deletion	deletion	BEN_2
chrD2	666801	870000	203200	deletion	deletion	deletion	OSH_1
chrD2	666801	871200	204400	deletion	deletion	deletion	OSH_3
chrD2	666801	871100	204300	deletion	deletion	deletion	SIA_1
chrD2	666901	871100	204200	deletion	deletion	deletion	BUR_3
chrD2	666901	871200	204300	deletion	deletion	deletion	OSH_7
chrD2	666901	871200	204300	deletion	deletion	deletion	OSH_8
chrD2	667001	871200	204200	deletion	deletion	deletion	REX_1
chrD2	670001	871200	201200	deletion	deletion	deletion	OSH_6
chrD2	680001	871200	191200	deletion	deletion	deletion	BIR_1
chrD2	8913301	8935200	21900	deletion	deletion	deletion	OSH_2
chrD2	8913901	8935000	21100	gain	gain	gain	OSH_4
chrD2	8915001	8935000	20000	gain	deletion	gain	BIR_1
chrD2	10360001	10375000	15000	gain	deletion	gain	SPH_1
chrD2	35590001	35605000	15000	deletion	deletion	deletion	MCO_1
chrD2	47810001	47935000	125000	gain	deletion	deletion	BIR_2
chrD3	9593301	9610600	17300	deletion	deletion	deletion	NAP_1
chrD3	9593401	9610000	16600	deletion	deletion	deletion	BUR_1
chrD3	9593401	9610600	17200	deletion	deletion	deletion	BUR_4
chrD3	9593401	9610700	17300	deletion	deletion	deletion	OSH_7
chrD3	9595001	9610600	15600	deletion	deletion	deletion	OSH_6
chrD3	23702901	23775000	72100	deletion	deletion	deletion	BIR_4
chrD3	23702901	23776100	73200	deletion	deletion	deletion	BIR_6
chrD3	23704001	23752200	48200	deletion	deletion	deletion	OSH_7
chrD3	23704101	23776500	72400	deletion	deletion	deletion	REX_2
chrD3	23710001	23776100	66100	deletion	deletion	deletion	SPH_1
chrD3	23743701	23775000	31300	deletion	deletion	deletion	BIR_5
chrD3	23743801	23775000	31200	deletion	deletion	deletion	BIR_2
chrD3	23743801	23775000	31200	deletion	deletion	deletion	BIR_3
chrD3	23743901	23776100	32200	deletion	deletion	deletion	MCO_1
chrD3	23873301	23913700	130100	deletion	deletion	deletion	BSH_2
chrD3	23873301	23913700	40400	deletion	deletion	deletion	EGY_1
chrD3	23873701	23913700	40000	deletion	deletion	deletion	BSH_1
chrD3	23873801	23913700	39900	deletion	deletion	deletion	REX_1
chrD3	23875001	23913700	38700	gain	deletion	gain	BIR_3
chrD3	23875001	23913700	38700	gain	gain	gain	BIR_5
chrD3	23875001	23913800	38800	gain	deletion	gain	BUR_4
chrD3	43685001	43720000	35000	deletion	deletion	deletion	NAP_3
chrD3	53425001	53467000	42000	deletion	deletion	deletion	BUR_5
chrD3	69410001	69435100	25100	deletion	deletion	deletion	BIR_4
chrD3	69410001	69435100	25100	deletion	deletion	deletion	REX_2
chrD4	108101	145900	37800	deletion	deletion	deletion	BIR_2
chrD4	108501	145300	36800	deletion	deletion	deletion	BEN_1
chrD4	108501	145300	36800	deletion	deletion	deletion	EGY_1
chrD4	108601	145200	36600	deletion	deletion	deletion	ABY_4
chrD4	108601	145000	36400	deletion	deletion	deletion	BUR_4
chrD4	108601	145300	36700	deletion	deletion	deletion	SPH_1
chrD4	108801	145500	36700	deletion	deletion	deletion	BIR_3
chrD4	108801	145600	36800	deletion	deletion	deletion	BIR_5
chrD4	108801	145400	36600	deletion	deletion	deletion	OSH_2
chrD4	108801	145300	36500	deletion	deletion	deletion	OSH_4
chrD4	108901	145300	36400	deletion	deletion	deletion	BUR_2
chrD4	21561501	21598800	37300	deletion	deletion	deletion	BUR_2
chrD4	21561501	21586800	25300	deletion	deletion	deletion	BUR_5
chrD4	21561501	21598200	36700	deletion	deletion	deletion	OSH_1
chrD4	21561501	21599100	37600	deletion	deletion	deletion	BIR_4
chrD4	21561501	21597800	36300	deletion	deletion	deletion	OSH_3
chrD4	21561501	21598200	36700	deletion	deletion	deletion	SPH_1
chrD4	21565001	21599200	34200	deletion	deletion	deletion	BIR_5
chrD4	21565001	21599400	34400	deletion	deletion	deletion	BIR_6
chrD4	21565001	21599000	34000	deletion	deletion	deletion	BUR_1
chrD4	21565001	21599100	34100	deletion	deletion	deletion	BUR_3
chrD4	21565001	21598200	33200	deletion	deletion	deletion	BUR_4
chrD4	21565001	21598300	33300	deletion	deletion	deletion	NAP_2
chrD4	21565001	21595900	30900	deletion	deletion	deletion	OSH_2
chrD4	21565001	21597400	32400	deletion	deletion	deletion	OSH_5
chrD4	21565001	21598300	33300	deletion	deletion	deletion	OSH_7
chrD4	56455001	56475000	20000	deletion	deletion	deletion	NAP_3
chrD4	83615001	83635000	20000	gain	deletion	deletion	ABY_4
chrD4	83615001	83635000	20000	gain	deletion	deletion	ABY_1
chrD4	83615001	83635000	20000	gain	deletion	deletion	ABY_3
chrD4	83615001	83635000	20000	gain	deletion	deletion	BEN_1
chrD4	83615001	83635000	20000	gain	deletion	deletion	BUR_2
chrD4	83615001	83635000	20000	gain	deletion	deletion	BUR_4
chrD4	83615001	83635000	20000	gain	deletion	deletion	NAP_2
chrD4	83615001	83635000	20000	gain	deletion	deletion	OSH_4
chrD4	83615001	83635000	20000	gain	deletion	deletion	OSH_5
chrD4	83616201	83635000	18800	gain	deletion	deletion	SIA_2
chrD4	83618101	83635000	16900	deletion	deletion	deletion	BIR_6
chrD4	83618101	83635000	16900	deletion	deletion	deletion	BUR_1
chrD4	83618101	83635000	16900	deletion	deletion	deletion	BUR_3
chrD4	83618101	83635000	16900	deletion	deletion	deletion	REX_1
chrD4	83618101	83635000	16900	deletion	deletion	deletion	REX_2
chrD4	83618101	83635000	16900	deletion	deletion	deletion	EGY_1
chrD4	83618101	83635000	16900	deletion	deletion	deletion	OSH_2
chrD4	83618201	83635000	16800	deletion	deletion	deletion	BIR_4
chrD4	83618201	83635000	16800	deletion	deletion	deletion	BIR_5
chrD4	83618201	83635000	16800	deletion	deletion	deletion	SPH_1
chrD4	83618701	83635000	16300	deletion	deletion	deletion	BUR_5
chrD4	83618801	83635000	16200	deletion	deletion	deletion	BIR_3
chrD4	83618801	83635000	16200	deletion	deletion	deletion	OSH_3
chrD4	83618801	83635000	16200	deletion	deletion	deletion	OSH_7
chrD4	83618801	83635000	16200	deletion	deletion	deletion	OSH_8
chrD4	83618801	83635000	16200	gain	deletion	deletion	NAP_1
chrD4	83618801	83635000	16200	gain	deletion	deletion	NAP_3
chrD4	83880001	83895000	15000	deletion	deletion	deletion	BIR_1
chrD4	83880001	83895000	15000	deletion	deletion	deletion	BIR_3
chrD4	83880001	83895000	15000	deletion	deletion	deletion	BIR_4
chrD4	83880001	83900000	20000	deletion	deletion	deletion	BIR_5
chrD4	83880001	83895000	15000	deletion	deletion	deletion	BIR_6
chrD4	83615001	83635000	20000	gain	deletion	deletion	SIA_3
chrE1	13425001	13445000	20000	deletion	deletion	deletion	EGY_1
chrE1	50950601	50982100	31500	deletion	deletion	deletion	BIR_6
chrE1	50950801	50982000	31200	deletion	deletion	deletion	BIR_3
chrE1	50951001	50982000	31000	deletion	deletion	deletion	BIR_5
chrE1	56300401	56333600	33200	gain	deletion	gain	OSH_8
chrE1	56303301	56335000	31700	gain	deletion	gain	BUR_3
chrE1	56303301	56335000	31700	gain	deletion	gain	OSH_4
chrE1	56303401	56335000	31600	gain	deletion	gain	OSH_2
chrE1	56303401	56335000	31600	gain	deletion	gain	OSH_5
chrE1	56305001	56335000	30000	gain	deletion	gain	SIA_2
chrE2	1495001	1535000	40000	deletion	deletion	deletion	ABY_3
chrE2	3473301	3496800	23500	deletion	deletion	deletion	REX_2
chrE2	4760001	4775000	15000	deletion	deletion	deletion	ABY_4
chrE2	5219401	5245000	25600	deletion	deletion	deletion	SPH_1
chrE2	5219701	5242700	23000	deletion	deletion	deletion	BIR_1
chrE2	5219701	5242500	22800	deletion	deletion	deletion	REX_1
chrE2	5219701	5242700	23000	deletion	deletion	deletion	NAP_1
chrE2	5222901	5245000	22100	deletion	deletion	deletion	SIA_2
chrE2	5222901	5245000	22100	deletion	deletion	deletion	ABY_4
chrE2	5222901	5245000	22100	deletion	deletion	deletion	MCO_2
chrE2	5225001	5245000	20000	deletion	deletion	deletion	REX_2
chrE2	5225001	5245000	20000	deletion	deletion	deletion	OSH_2
chrE2	5289501	5305000	15500	deletion	deletion	deletion	OSH_4
chrE2	5289501	5305000	15500	deletion	deletion	deletion	OSH_5
chrE2	5289501	5305000	15500	deletion	deletion	deletion	OSH_8
chrE2	5289501	5305000	15500	deletion	deletion	deletion	NAP_1
chrE2	5289501	5305000	15500	deletion	deletion	deletion	RAG_2
chrE2	5400001	5435000	35000	deletion	deletion	deletion	OSH_3
chrE2	5400001	5436300	36300	deletion	deletion	deletion	RAG_1
chrE2	5402301	5437400	35100	deletion	deletion	deletion	OSH_7
chrE2	5404701	5435500	30800	deletion	deletion	deletion	MCO_2
chrE2	6040001	6060000	20000	deletion	deletion	deletion	REX_2
chrE2	6040001	6065000	25000	deletion	deletion	deletion	SPH_1
chrE2	28875001	28890200	15200	deletion	deletion	deletion	BUR_1
chrE2	28875001	28890000	15000	deletion	deletion	deletion	BUR_3
chrE2	28875001	28890200	15200	deletion	deletion	deletion	BUR_4
chrE2	48954801	48970000	15200	deletion	deletion	deletion	BEN_1
chrE2	63775001	63795000	20000	deletion	deletion	deletion	ABY_1
chrE2	63775001	63795000	20000	deletion	deletion	deletion	ABY_4
chrE2	63775001	63795000	20000	deletion	deletion	deletion	BEN_1
chrE2	63775001	63795000	20000	deletion	deletion	deletion	MCO_1
chrE2	63775001	63795000	20000	deletion	deletion	deletion	OSH_4
chrE2	63775001	63795000	20000	deletion	deletion	deletion	OSH_5
chrE2	63775001	63791300	16300	deletion	deletion	deletion	OSH_7
chrE2	63775001	63795000	20000	deletion	deletion	deletion	PER_1
chrE2	63777801	63795000	17200	deletion	deletion	deletion	EGY_1
chrE2	63779201	63795000	15800	deletion	deletion	deletion	SPH_1
chrE2	63775001	63795000	20000	deletion	deletion	deletion	SIA_2
chrE3	13758201	13775000	16800	deletion	deletion	deletion	EGY_1
chrE3	14162401	14185800	23400	deletion	deletion	deletion	EGY_1
chrF1	16038701	16068300	29600	deletion	deletion	deletion	ABY_1
chrF1	16038701	16070000	31300	deletion	deletion	deletion	ABY_3
chrF1	16039301	16068300	29000	deletion	deletion	deletion	BIR_1
chrF1	25495001	25511500	16500	deletion	deletion	deletion	PER_1
chrF1	25495001	25511800	16800	deletion	deletion	deletion	ABY_3
chrF1	25495001	25511500	16500	deletion	deletion	deletion	BEN_1
chrF1	25495001	25511300	16300	deletion	deletion	deletion	BIR_2
chrF1	25495001	25511800	16800	deletion	deletion	deletion	EGY_1
chrF1	25495001	25511800	16800	deletion	deletion	deletion	OSH_4
chrF1	34890001	34905000	15000	deletion	deletion	deletion	ABY_3
chrF1	34890001	34905000	15000	deletion	deletion	deletion	PER_1
chrF2	3877901	3900000	22100	deletion	deletion	deletion	NAP_2
chrF2	5899701	5917900	18200	deletion	deletion	deletion	BUR_5
chrF2	5900001	5920000	20000	deletion	deletion	deletion	ABY_1
chrF2	5900001	5917300	17300	deletion	deletion	deletion	ABY_4
chrF2	5900001	5920000	20000	deletion	deletion	deletion	BEN_1
chrF2	5900001	5917900	17900	deletion	deletion	deletion	BIR_6
chrF2	5900001	5915000	15000	deletion	deletion	deletion	OSH_4
chrF2	5900001	5917900	17900	deletion	deletion	deletion	OSH_5
chrF2	54995001	55127700	132700	deletion	deletion	deletion	BIR_1
chrF2	54995001	55127700	132700	deletion	deletion	deletion	OSH_7
chrF2	57829301	57855000	25700	deletion	deletion	deletion	NAP_3
chrF2	57835001	57855000	20000	deletion	deletion	deletion	ABY_1
chrF2	57835001	57855000	20000	deletion	deletion	deletion	BSH_1
chrF2	57835001	57855000	20000	deletion	deletion	deletion	ABY_3
chrF2	57835001	57855000	20000	deletion	deletion	deletion	EGY_1
