# Supplementary material for: First genome-wide CNV mapping in FELIS CATUS using next generation sequencing data
Source: BMC Genomics. 2018 Dec 10;19:895. doi: 10.1186/s12864-018-5297-2 (PMC6288940; doi:10.1186/s12864-018-5297-2)
Supplement: Supplementary file 3 — Table S2. (XLSX). Singleton CNVRs and list of annotated genes. (XLSX 14 kb) [file 12864_2018_5297_MOESM3_ESM.xlsx]

## Sheet: Foglio1
Supplementary Table 2. Singleton CNVRs
Boundaries of singleton CNVRs				Boundaries from visual inspected singleton CNVRs
Chr	Start	End	Length	Start	End	Length	Sample_name	State	Annotated Genes in the CNVR
chrA1	42689601	42735300	45699	42689382	42735333	45951	BEN_1	loss
chrA1	56087801	56171700	83899	56087815	56171732	83917	BEN_1	loss
chrA1	81951801	81990000	38199	81951783	81961736	9953	ABY_3	loss
chrA1	166115001	166149700	34699	166116563	166144092	27529	NAP_3	loss
chrA1	197710001	197731100	21099	197711731	197731162	19431	SPH_1	loss
chrA1	198517401	198558200	40799	198517120	198558323	41203	BUR_5	loss
chrA1	214980001	215265000	284999	214980621	215264146	283525	BSH_2	loss
chrA2	100015001	100030800	15799	100020759	100030965	10206	NAP_3	loss
chrA2	157065001	157080000	14999	157074858	157081509	6651	BEN_1	gain	LOC101086964
chrA3	47715001	47824100	109099	47714096	47821321	107225	BUR_3	loss
chrA3	50068301	50087200	18899	50068264	50087520	19256	OSH_4	loss
chrA3	95448201	95465000	16799	95450543	95464299	13756	SIA_2	loss
chrB1	5805001	5820000	14999	5809544	5818458	8914	ABY_1	loss
chrB1	14511601	14525000	13399	14511578	14521765	10187	RAG_1	loss	SNX25
chrB1	39462601	39480000	17399	39462586	39477978	15392	OSH_8	loss
chrB1	61232401	61415000	182599	61232406	61414110	181704	RAG_2	loss	ANXA10
chrB1	73696901	73875000	178099	73787619	73878216	90597	NAP_2	gain
chrB1	114175001	114190000	14999	114176988	114188116	11128	EGY_1	loss
chrB1	127275001	127295000	20000	127275693	127286755	11062	OSH_5	gain
chrB1	135800001	135815000	14999	135801415	135813724	12309	SIA_2	loss
chrB1	152235001	152261300	26299	152236033	152261498	25465	BUR_5	loss
chrB1	183670001	183710000	39999	183670190	183707950	37760	BSH_1	loss
chrB1	188835001	188850200	15199	188835280	188851018	15738	BIR_2	loss
chrB2	215001	240000	24999	218617	233012	14395	BIR_2	loss
chrB2	14604901	14626000	21099	14604761	14626075	21314	BIR_5	gain
chrB2	28650001	28665600	15599	28652170	28664009	11839	BUR_5	loss
chrB2	66320001	66335000	14999	66320473	66333251	12778	SPH_1	loss
chrB2	86880001	86900000	19999	86883513	86900837	17324	PER_1	gain
chrB3	71698501	71721400	22899	71699206	71721735	22529	BSH_1	loss
chrB3	74309701	74336900	27199	74309250	74342572	33322	BEN_2	loss	LOC101082412, LOC101082664, LOC101082918, LOC101083182, LOC101083432
chrB3	90719201	90830600	111399	90718692	90831259	112567	MCO_1	loss
chrB3	91985001	92015000	29999	91988747	91993786	5039	NAP_3	loss
chrB3	92905001	92972100	67099	92905083	92966317	61234	NAP_1	loss
chrB3	110820001	110835000	14999	110821985	110832254	10269	OSH_3	loss	KCNH5
chrB3	148237601	148273700	36099	148237546	148273505	35959	PER_1	loss
chrB4	29353801	29383600	29799	29353150	29383616	30466	RAG_1	loss
chrB4	32920001	32938600	18599	32922403	32931094	8691	MCO_1	loss
chrB4	56305001	56435000	129999	56305034	56416034	111000	OSH_1	gain	PYROXD1
chrB4	62645001	62660000	14999	62647725	62656752	9027	SPH_1	loss	ARNTL2
chrB4	89340001	89355000	14999	89341494	89353996	12502	EGY_1	loss
chrC1	4615001	4630000	14999	4619563	4627435	7872	BSH_2	loss	PER3
chrC1	27995001	28015000	19999	28004845	28015818	10973	SIA_2	gain
chrC1	70777201	70808700	31499	70776950	70808886	31936	RAG_1	loss	SYDE2
chrC1	81225001	81241500	16499	81230770	81241605	10835	NAP_2	loss
chrD1	41662901	41675000	12099	41661933	41676735	14802	ABY_1	loss
chrD1	65730001	65745000	14999	65730573	65742224	11651	NAP_3	loss
chrD1	96773601	96815000	41399	96773622	96813774	40152	NAP_2	loss
chrD2	534001	570000	35999	533838	571391	37553	BIR_1	loss
chrD2	10360001	10375000	15000	10365468	10376264	10796	SPH_1	gain
chrD2	35590001	35605000	14999	35593929	35602145	8216	MCO_1	loss	MICU1
chrD2	47810001	47935000	125000	47813520	47936723	123203	BIR_2	gain	ANTXRL
chrD3	43685001	43720000	34999	43713385	43718769	5384	NAP_3	loss
chrD3	53425001	53467000	41999	53425675	53451539	25864	BUR_5	loss
chrD4	56455001	56475000	19999	56455382	56474310	18928	NAP_3	loss
chrE1	13425001	13445000	19999	13427732	13445075	17343	EGY_1	loss
chrE2	1495001	1535000	39999	1495810	1534726	38916	ABY_3	loss
chrE2	3473301	3496800	23499	3475345	3494909	19564	REX_2	loss
chrE2	4760001	4775000	14999	4763309	4771902	8593	ABY_4	loss
chrE2	48954801	48970000	15199	48951974	48968763	16789	BEN_1	loss
chrE3	13758201	13775000	16799	13758166	13774237	16071	EGY_1	loss
chrE3	14162401	14185800	23399	14162091	14185900	23809	EGY_1	loss	GALNT17 (WBSCR17)
chrF2	3877901	3900000	22099	3877642	3899391	21749	NAP_2	loss
