# Supplementary material for: First genome-wide CNV mapping in FELIS CATUS using next generation sequencing data
Source: BMC Genomics. 2018 Dec 10;19:895. doi: 10.1186/s12864-018-5297-2 (PMC6288940; doi:10.1186/s12864-018-5297-2)
Supplement: Supplementary file 4 — Table S3. (XLSX). List of CNVRs. List of the CNVRs and annotated genes. Singletons were excluded. (XLSX 20 kb) [file 12864_2018_5297_MOESM4_ESM.xlsx]

## Sheet: List of CNVRs
Supplementary Table 3. List of CNVRs
Boundaries of CNVR				Boundaries of visual inspected CNVRs
Chr	Start	End	Lenght	Start	End	Lenght	ABY	BEN	BIR	BSH	BUR	EGY	MCO	NAP	OSH	PER	RAG	REX	SIA	SPH	Cats contributing to CNVR	Region state	Genes within the region
chrA1	82019701	82085000	65299	82019317	82078385	59068	2						1	3							6	LOSS
chrA1	82090001	82107000	16999	82090835	82106865	16030		1			1				2			1		1	6	LOSS
chrA1	82530001	82545000	14999	82527688	82544767	17079							2								2	LOSS
chrA1	83613701	83857200	243499	83612435	83853614	241179	1	1	4		1		1					1	1		10	LOSS
chrA1	84769001	84785000	15999	84769642	84782567	12925		1			1				1						3	LOSS
chrA1	84945001	84997600	52599	84946519	84996152	49633				1	1				3				1		6	LOSS
chrA1	88326501	88345000	18499	88329423	88343823	14400	2	1					1	3							7	LOSS
chrA1	89915001	89940000	24999	89919879	89940219	20340	2	1	4	2	3	1	2	1	6	1	1	1	2		27	LOSS
chrA1	90505001	90523900	18899	90506183	90523994	17811			1					2	2				2		7	LOSS
chrA1	117720001	117740000	19999	117723730	117738524	14794	2														2	LOSS	PCDHB6, PCDHB10, PCDHB12
chrA1	135798501	135832700	34199	135798545	135832172	33627						1			4		1				6	LOSS
chrA1	150659601	150675000	15399	150659375	150674614	15239	1		3		3			1	3			1	1		13	LOSS
chrA1	154400001	154445000	44999	154400143	154445534	45391		1		2								1			4	GAIN
chrA1	174320001	174341600	21599	174322408	174339460	17052							1	1							2	GAIN	THOC3
chrA2	10573801	10670000	96199	10573696	10668366	94670					1						1	1		1	4	COMPLEX	LOC101083405, LOC101082885, LOC101084174, LOC101083150
chrA2	15884801	15905000	20199	15884781	15898285	13504			1		1				1						3	LOSS
chrA2	121965001	121985000	19999	121965379	121983429	18050									2						2	GAIN	ZNRF2
chrA3	30403001	30421900	18899	30403061	30422402	19341					1			1	2						4	LOSS	SIRPD
chrA3	53243901	53288700	44799	53244005	53288490	44485								1	4						5	LOSS
chrA3	81480001	81495000	14999	81483683	81494381	10698			1				1			1	1				4	LOSS
chrA3	81504001	81520000	15999	81504023	81516665	12642	1		1		1				2			1		1	7	LOSS
chrB1	20700001	20721800	21799	20701488	20721581	20093		1								1					2	LOSS
chrB1	61674401	61700200	25799	61674378	61700193	25815				2							1				3	LOSS
chrB1	66410001	66430000	19999	66413260	66423169	9909	3	2			3				5			1	1	1	16	GAIN
chrB1	104285001	104397100	112099	104285365	104398182	112817		1	2		2				1						6	LOSS	PAGE3
chrB1	139722201	139740000	17799	139721970	139739225	17255									2						2	LOSS	CB1H4orf22
chrB2	2290001	2330000	39999	2291441	2347122	55681		1	1						1		1			1	5	COMPLEX	PTCHD3, LOC101089503, LOC101089105
chrB2	2355001	2430000	74999	2364884	2426446	61562			2				1	1							4	LOSS
chrB2	3659601	3692200	32599	3660597	3692213	31616								1	1						2	COMPLEX
chrB2	32623801	32657200	33399	32623634	32655007	31373	1		2	1	2		2	2		1		1			12	LOSS
chrB2	57620001	57635000	14999	57620053	57634046	13993							1				1				2	LOSS
chrB2	62087301	62235000	147699	62087401	62233878	146477		1				1			2						4	LOSS
chrB2	66525001	66540000	14999	66528819	66538425	9606		1			3				2						6	LOSS
chrB2	74110001	74125000	14999	74110332	74120349	10017			2												2	LOSS	SH3BGRL2
chrB2	96292501	96391000	98499	96292366	96391191	98825				2											2	LOSS
chrB2	110150001	110361000	210999	110152121	110360880	208759									2						2	LOSS
chrB2	118245001	118273400	28399	118244994	118273568	28574								1		1	1			1	4	LOSS
chrB3	23190001	23261300	71299	23190178	23261367	71189					1				1						2	LOSS
chrB3	27305001	27330000	24999	27306994	27328403	21409									2				1		3	LOSS
chrB3	33720001	33740000	19999	33735119	33740014	4895						1								1	2	GAIN
chrB3	38555001	38600000	44999	38556583	38599710	43127	1		2		5	1			4			1			14	LOSS
chrB3	53325001	53340000	14999	53327150	53338351	11201			4							1					5	LOSS
chrB3	70865001	71385000	519999	70859943	71389394	529451					2										2	GAIN	AVEN, CHRM5, EMC7, RYR3
chrB3	90945001	90960000	14999	90946846	90958696	11850	2		1					1							4	LOSS
chrB3	95940001	95966800	26799	95941732	95966263	24531				2	1			1							4	LOSS
chrB3	139979001	140020000	40999	139997849	140018639	20790			2						4						6	GAIN
chrB4	41455001	41470000	14999	41455811	41465954	10143							1					1			2	LOSS
chrB4	46870001	46925000	54999	46879532	46891854	12322		2						1		1					4	LOSS
chrB4	56494301	56554600	60299	56494432	56554607	60175			2		4		1	2					1		10	LOSS
chrB4	56995001	57040400	45399	56997433	57040354	42921	1		2						7						10	LOSS
chrB4	89794701	89841100	46399	89793534	89841761	48227									2						2	LOSS	FAM19A2
chrB4	109220001	109251900	31899	109221798	109251945	30147					3										3	LOSS
chrC1	17388801	17416100	27299	17388748	17412185	23437	1	1	1		2	1									6	LOSS
chrC1	64779601	64795000	15399	64780233	64793371	13138			3		1	1		1	1		1	1			9	LOSS
chrC1	131814301	131835000	20699	131813289	131834803	21514					3			2							5	GAIN
chrC2	17974301	17990000	15699	17974294	17988686	14392									2						2	LOSS
chrC2	56478101	56505000	26899	56477922	56503356	25434		1			3										4	LOSS
chrC2	116748101	116766400	18299	116748111	116766145	18034								2							2	LOSS	PLSCR4
chrD1	5190001	5205000	14999	5194091	5201616	7525			1		2				1						4	LOSS
chrD1	10624001	10645000	20999	10624094	10643050	18956		1	5						2				1		9	LOSS
chrD1	12368801	12395000	26199	12369319	12393892	24573	2							2	6				1		11	LOSS
chrD1	20650001	20675000	24999	20652981	20673531	20550	2		4			1		1	5						13	LOSS
chrD1	38925001	38940000	14999	38926070	38940257	14187			1						1						2	LOSS
chrD1	63110001	63125000	14999	63110673	63122388	11715							1	1							2	LOSS
chrD1	64090001	64110000	19999	64092053	64107281	15228	1										1				2	LOSS	OR51I2
chrD1	65960001	65980000	19999	65963058	65978973	15915									3				1		4	COMPLEX	LOC101095519, LOC101101252
chrD1	87990001	88020000	29999	87990814	88015840	25026	1							1							2	GAIN	ELP4, PAX6
chrD1	103585001	103601500	16499	103586099	103601179	15080			3												3	LOSS	LOC101085660
chrD2	666701	871200	204499	666830	871180	204350	1	1			2				6			1	1		12	LOSS
chrD2	8913301	8935200	21899	8913921	8934781	20860		1							2						3	COMPLEX
chrD3	9593301	9610700	17399	9593331	9606732	13401					2			1	2						5	LOSS
chrD3	23702901	23776500	73599	23704016	23776118	72102			5				1		1			1		1	9	LOSS	IGLV4-3
chrD3	23873301	23913700	40399	23873610	23898815	25205			2	2	1	1						1			7	COMPLEX
chrD3	69410001	69435100	25099	69410848	69435364	24516			1									1			2	LOSS
chrD4	108101	145900	37799	107981	146092	38111	1	1	3		2	1			2					1	11	LOSS
chrD4	21561501	21599400	37899	21564661	21590258	25597			3		5			1	5					1	15	LOSS
chrD4	83615001	83635000	19999	83618990	83634627	15637	3	1	4		5	1		3	6			2	2	1	28	LOSS
chrD4	83880001	83900000	19999	83882234	83893715	11481			5												5	LOSS
chrE1	50950601	50982100	31499	50954178	50982475	28297			3												3	LOSS
chrE1	56300401	56335000	34599	56306407	56332265	25858					1				4				1		6	GAIN
chrE2	5219401	5245000	25599	5219410	5245596	26186	1		1				1	1	1			2	1	1	9	LOSS
chrE2	5289501	5305000	15499	5289476	5303670	14194								1	3		1				5	LOSS
chrE2	5400001	5437400	37399	5401020	5436385	35365							1		2		1				4	LOSS
chrE2	6040001	6065000	24999	6040503	6064135	23632												1		1	2	LOSS
chrE2	28875001	28890200	15199	28876777	28888767	11990					3										3	LOSS
chrE2	63775001	63795000	19999	63777761	63791129	13368	2	1				1	1		3	1			1	1	11	LOSS
chrF1	16038701	16070000	31299	16038692	16068471	29779	2		1												3	LOSS
chrF1	25495001	25511800	16799	25497167	25511978	14811	1	1	1			1			1	1					6	LOSS
chrF1	34890001	34905000	14999	34892028	34902442	10414	1									1					2	LOSS
chrF2	5899701	5920000	20299	5899925	5917943	18018	2	1	1		1				2						7	LOSS
chrF2	54995001	55127700	132699	54996530	55127921	131391			1						1						2	LOSS	5S_rRNA
chrF2	57829301	57855000	25699	57837970	57852751	14781	2			1		1		1							5	LOSS
